# Supplementary material for: Reduction of Doxorubicin-Induced Cardiotoxicity by Co-Administration of Smart Liposomal Doxorubicin and Free Quercetin: In Vitro and In Vivo Studies
Source: Pharmaceutics. 2023 Jul 11;15(7):1920. doi: 10.3390/pharmaceutics15071920 (PMC10385381; doi:10.3390/pharmaceutics15071920)
Supplement: Supplementary file 1 [file pharmaceutics-15-01920-s001.zip]

Archive with 1 entries (1 files):
- pharmaceutics-2394824-supplementary.pdf
